# Supplementary material for: Epidemiological and microbiome associations of Clostridioides difficile carriage in infancy and early childhood
Source: Gut Microbes. 2023 Apr 25;15(1):2203969. doi: 10.1080/19490976.2023.2203969 (PMC10132246; doi:10.1080/19490976.2023.2203969)
Supplement: Supplemental Material [file KGMI_A_2203969_SM8594.zip]

Archive with 5 entries (4 files):
- Supplemental Material/
- Supplemental Material/Supplementary Figure 1.pdf
- Supplemental Material/Supplementary Figure 2 2123.jpg
- Supplemental Material/Supplementary Figure 3.jpg
- Supplemental Material/Supplementary Figure 4.pdf
